# Supplementary material for: Metabolomic Analysis Points to Bioactive Lipid Species and Acireductone Dioxygenase 1 (ADI1) as Potential Therapeutic Targets in Poor Prognosis Endometrial Cancer
Source: Cancers (Basel). 2022 Jun 8;14(12):2842. doi: 10.3390/cancers14122842 (PMC9220847; doi:10.3390/cancers14122842)
Supplement: Supplementary file 1 [file cancers-14-02842-s001.zip]

Archive with 3 entries (2 files):
- 1736004-supp/
- 1736004-supp/File S1.pdf
- 1736004-supp/File S2.pdf
